# Supplementary material for: Molecular Aspects of the Emergence of Monkeypox Virus Clades
Source: Viruses. 2025 Nov 26;17(12):1549. doi: 10.3390/v17121549 (PMC12737503; doi:10.3390/v17121549)
Supplement: Supplementary file 1 [file viruses-17-01549-s001.zip]

Archive with 1 entries (1 files):
- viruses-3977278-supplementary.pdf
